# Supplementary material for: Antibiotic prescription patterns and associated symptoms in children living with HIV at Arthur Davison Children’s Hospital in Ndola, Zambia
Source: PLoS One. 2025 Mar 5;20(3):e0316735. doi: 10.1371/journal.pone.0316735 (PMC11882085; doi:10.1371/journal.pone.0316735)
Supplement: S1 Data — (CSV) [file pone.0316735.s001.csv]

id_num	age	sex	age_at_HIV_diagnosis	regimen	height	weight	complaint	presenting_complaint	other...15	other_complaint	prescribed_antibiotics	Duration on ART
26	48	1	47	1	98	14.8	1	2	0		88	1
28	47	0	43	1	91	14.4	1	2 88	1	Ear discharge	1	4
30	59	0	52	1	109	16.6	0					7
5	59	0	6	1	0	6.1	0					53
2	19	0	12	1	75.6	9.6	0					7
3	7	0	5	1	63	7.2	0					2
32	29	1	20	1	75	10.1	1	2 3	0		1 2	9
33	110	0	32	2	98	14.2	1	88	1	Appetite loss	88	78
34	87	1	20	2	77.5	9.7	1	88	1	Weight loss	88	67
35	86	1	10	1	83	9.8	0					76
36	97	0	18	1	75	8.2	0					79
37	85	0	8	4	72	6.9	0					77
38	93	0	20	1	0	8.5	0					73
39	98	1	26	1	77	10	0					72
40	99	0	17	1	74.5	8.1	1	2 3	0		88	82
41	94	0	31	1	87	11.6	0					63
42	92	0	24	1	78	10.1	0					68
43	90	0	15	1	13.5	10.4	0					75
44	83	0	9	1	78	8.1	1	2 6	0		5 1	74
46	77	0	5	1	0	5.7	0					72
47	83	1	3	1	66	7.4	0					80
48	78	0	2	1	0	0	0					76
49	41	0	35	1	81	9.5	1	1 2	0		88	6
50	93	1	44	2	97	16.4	0					49
51	84	1	36	1	76	9.5	1	2 3 88	1	Ear discharge	88	48
52	82	0	32	1	90	14.6	1	1 2	0		1	50
53	78	0	17	1	100	14.8	0					61
54	61	0	9	1	67	7.4	0					52
55	69	0	17	1	0	9.1	1	3	0		1	52
56	69	0	24	1	86	10.5	0					45
57	60	0	6	1	60	4.4	1	3	0		1	54
58	51	1	1	1	66	8	1	3	0		1	50
59	53	1	4	1	60	7.1	0					49
60	57	0	13	1	71	9.2	0					44
61	51	1	6	1	65	7.6	0					45
62	48	0	2	1	0	6.5	1	1 2	0		2	46
63	46	1	3	1	0	5.8	0					43
66	137	0	59	2	90	12.1	0					78
67	131	1	53	3	107	18.6	0					78
68	128	0	57	2	126	23.5	0					71
69	129	1	55	2	148	14.8	0					74
70	116	1	41	2	91.5	12.5	0					75
75	96	1	39	1	0	7	1	1 3 2 88	1	Abdominal pain	1	57
76	93	1	37	1	0	11	1	1 2	0		1	56
77	77	0	53	1	91	12.4	0					24
78	80	1	25	1	72	10.3	1	3	0		1	55
79	71	1	10	1	88	11.6	1	88 1	1	Enlarged tonsils	1 8	61
80	63	0	6	1	0	5.9	0					57
81	60	0	5	1	60	4.4	1	1 2 88	1	Weight loss	1	55
82	63	1	9	1	0	0	0					54
83	65	0	7	1	66	5.6	0					58
84	64	0	7	1	91	12.4	1	1 2 88	1	Appetite loss	5	57
93	35	0	26	1	77	8	1	3 4 88	1	Appetite loss	1	9
94	87	0	22	1	67	7	0					65
95	111	0	31	2	86	7.9	0					80
101	48	1	7	1	0	7.2	1	2	0		1	41
103	48	1	4	3	128.5	24.4	0					44
108	98	0	35	1	0	0	1	2	0		88	63
110	63	1	35	3	85	12.5	1	3	0		88	28
112	54	1	20	1	0	5.5	1	1 2 88	1	Weight loss	88	34
113	117	1	8	2	63	6.3	0					109
114	116	1	2	2	62	5	1	1 2	0		1	114
115	117	1	7	1	60	5.7	1	3 4	0		1	110
116	117	1	7	2	70	7.2	0					110
117	128	1	14	1	0	0	1	1 2 3	0		2	114
118	125	0	13	1	64	5	1	3	0		1	112
119	127	1	16	2	0	7.2	0					111
120	124	1	12	1	119	19.7	0					112
121	120	1	6	1	64	7	1	3	0		1	114
122	125	0	13	1	120	22.6	0					112
123	123	1	9	1	73	10	1	2	0		2	114
124	126	1	13	2	80.5	9	1	2 6	0		1 2	113
125	131	1	13	1	74	10	0					118
126	126	0	13	2	74	11	0					113
127	171	1	47	3	109	17	0					124
129	168	1	47	3	100	16	0					121
129	169	0	60	3	100	16	0					109
130	155	1	41	2	95	14	0					114
131	151	1	39	2	87	12	0					112
132	132	0	34	2	100	16.7	0					98
133	139	1	25	3	81	10	0					114
134	134	0	24	2	75	8.7	1	2 4 1 88	1	Appetite loss	88	110
135	111	1	27	1	96	13.5	1	2	0		1 3	84
136	111	1	22	1	112	18.2	1	2 88	1	Appetite loss	88	89
138	108	0	19	1	0	7.5	0					89
139	103	1	22	1	77	9.4	0					81
140	96	0	7	2	72	8	0					89
141	120	0	18	1	78	7.6	0					102
142	113	0	20	2	74.2	9	0					93
148	151	1	20	2	144	30.2	0					131
149	139	1	56	1	94	13.3	0					83
150	140	1	49	2	103	16.3	0					91
151	125	1	40	2	96	15.1	0					85
152	125	1	33	2	100	17.3	0					92
153	129	0	38	2	93	12.5	0					91
163	163	1	56	2	106	15	0					107
164	151	0	50	2	89	11	0					101
165	146	1	42	1	105	15.6	0					104
166	132	1	27	2	80	12	0					105
167	140	1	43	2	93	15.6	0					97
168	138	0	33	2	86	12	1	2 6	0		88	105
169	121	1	26	2	87	12	1	2 6 88	1	Appetite loss	1	95
170	131	0	27	2	80	10	0					104
171	132	1	30	2	83.5	11	0					102
172	124	0	19	2	73	9	0					105
173	116	1	14	1	69	6	1	2	0		5	102
174	94	1	39	2	80	14.6	0					55
175	94	0	18	1	73	8.6	0					76
176	95	1	15	1	69	8	1	1	0		88	80
177	130	0	22	3	80	10	1	2 1 6	0		5	108
178	114	1	12	2	0	10	0					102
179	100	0	9	1	66	6.2	0					91
180	53	0	1	1	70	7.1	1	2	0		1	52
181	75	1	20	1	88	12.6	0					55
182	103	1	40	1	88	12.2	1	2	0		88	63
27	36	1	35	1	81	11	1	1	0		1	1
29	48	0	25	1	94	12	1	2 88	1	Palpitations	88	23
31	23	1	11	1	72	8.3	1	88	1	Oral candidiasis	88	12
45	96	1	24	1	11.4	19.4	1	1 2 88	1	Irritability and lethargy	88	72
74	132	1	60	3	0	0	0					72
85	84	1	24	2	0	11.2	0					60
86	84	0	36	1	90.5	14.5	1	3 88 1 2	1	Oral thrush	88	48
87	84	0	24	2	93	13.8	1	1 7 2 88	1	Irritability and abdominal pain	1	60
88	72	0	12	1	75	10.5	0					60
89	60	1	2	1	0	4.7	0					58
90	84	0	24	1	0	0	0					60
96	36	0	16	1	68	6.1	1	2 3 88	1	Lethargy	88	20
97	47	1	23	1	0	8.1	1	3 88 2	1	Oral thrush & very low weight	88	24
98	36	0	12	1	0	0	0					24
109	48	0	14	1	0	0	0					34
154	120	1	36	3	0	14.5	0					84
155	120	0	36	3	99.5	14.6	0					84
